# Supplementary material for: Lantern: an integrative repository of functional annotations for lncRNAs in the human genome
Source: BMC Bioinformatics. 2021 May 26;22:279. doi: 10.1186/s12859-021-04207-3 (PMC8157669; doi:10.1186/s12859-021-04207-3)
Supplement: Supplementary file 1 — Additional file 1: Table S1. Manual precision calculation for benchmarking extracted ontology annotations. [file 12859_2021_4207_MOESM1_ESM.xlsx]

## Sheet: Precision
lncRNA Name	Total number of abstracts annotated	Total number of GO_Ids annotated	True annotations	Mis-annotations	mis-annotated pmid (number of annotations from this id)	True annotations
HOTAIRM1	13	66	66	0
lnc-31	2	3	2	1	27616193 (1)
TINCR	32	95	94	1	21665579 (1)
Rian	35	172	82	90	see sheet (Author Raine annotated instead of lncRNA)
lincRNA-VLDLR	1	6	6	0
CRNDE	36	193	193	0
lncRNA-CIR	1	6	6	0
NRON	9	43	43	0
BC1	78	362	362	0
MSUR1	1	3	3	0
alncRNA-EC7	2	14	14	0
Rmst	6	26	26	0
HI-LNC25	1	3	3	0
HAR1A	2	7	7	0
Zeb2NAT	1	7	7	0
ERIC	123	536	0	536	ERIC in author name and ERIC PCR
AK081227	1	2	2	0
SRG1	11	61	53	8	10890534(4), 11749700(4)
linc00467	1	8	8	0
fbp1+ promoter RNAs	17	112	112	0
UCA1	109	443	442	1	28607207(1) PMID not found
Ks-1	18	82	7	75	Annotating to KS strain, Ka/Ks ratio
21A	62	271	121	150	see sheet 21A
Hoxa11as	3	19	19	0
COLDAIR	5	24	10	14	25538183 (12), 26173848(2) Plant literature
GHET1	8	39	39	0
TUG1	69	357	357	0
CCND1 associated ncRNAs	2	14	14	0
NDM29	9	32	32	0
7SL	126	577	514	63	See sheet
PRNCR1	14	47	47	0
VAI and VAII RNAs	16	57	57	0
HOTTIP	32	165	165	0
PINC	7	39	39	0
Beta-globin transcripts	150	888	888	0
Tip3	2	14	8	6	23830194 (6)
XACT	6	22	22	0
SENCR	4	25	25	0
NTT	31	151	15	136		17928244 (7), 16027015 (4), 9027504 (4)
BACE1AS	3	18	18	0
linc-MD1	6	25	25	0
PRINS	84	216	0	216	Author name annotation
Kcnq1ot1	139	671	671	0
LINC00299	3	9	9	0
H19 antisense	55	322	322	0
lncRNA-BGL3	1	5	5	0
Xlsirts	12	94	94	0
PTENP1	24	108	108	0
Beta-MHC antisense transcripts	3	15	15	0
Gadd7	7	35	35	0
	27.66	6509	5212	1297	0.800737
